# Supplementary material for: Collective Synthesis of Illudalane Sesquiterpenes via Cascade Inverse Electron Demand (4 + 2) Cycloadditions of Thiophene S,S-Dioxides
Source: J Am Chem Soc. 2022 May 24;144(22):10017–24. doi: 10.1021/jacs.2c03304 (PMC9185749; doi:10.1021/jacs.2c03304)
Supplement: Supplementary file 2 — ja2c03304_si_002.zip [file ja2c03304_si_002.zip]

Archive with 25 entries (25 files):
- Coordinates/16.xyz
- Coordinates/19.xyz
- Coordinates/2d_plot_script.py
- Coordinates/5.xyz
- Coordinates/Butyene.xyz
- Coordinates/Cyclopentene.xyz
- Coordinates/Cyclopentenone.xyz
- Coordinates/DMAD.xyz
- Coordinates/Extruded product.xyz
- Coordinates/IM1.xyz
- Coordinates/IM1_SCS_MP2.xyz
- Coordinates/IM2.xyz
- Coordinates/IM2_SCS_MP2.xyz
- Coordinates/SO2.xyz
- Coordinates/TS(SO2 Extrusion).xyz
- Coordinates/TS_Butyne.xyz
- Coordinates/TS_Cyclopentene.xyz
- Coordinates/TS_DMAD.xyz
- Coordinates/TS1.xyz
- Coordinates/TS2.xyz
- Coordinates/TS3.xyz
- Coordinates/TS3_SCS_B3LYP.xyz
- Coordinates/TS3_SCS_MP2.xyz
- Coordinates/TS3_SCS_PBE_D3BJ.xyz
- Coordinates/TS4.xyz
