# Supplementary material for: Collective Synthesis of Illudalane Sesquiterpenes via Cascade Inverse Electron Demand (4 + 2) Cycloadditions of Thiophene S,S-Dioxides
Source: J Am Chem Soc. 2022 May 24;144(22):10017–24. doi: 10.1021/jacs.2c03304 (PMC9185749; doi:10.1021/jacs.2c03304)
Supplement: Supplementary file 2 — ja2c03304_si_002.zip [file ja2c03304_si_002.zip › Coordinates/16.xyz]

24

  O   0.94800181508175      0.21852602789250     -2.26197057241464
  S   0.64671377893598      0.87484527634424     -1.02590778240782
  C   -1.04649624802583      0.69834361867235     -0.63419048791186
  C   -1.19458970721391     -0.05864399742493      0.44569838414778
  C   0.07014207596825     -0.54853961924868      1.03340715825378
  C   1.14346034577031     -0.13642142606544      0.36100714387390
  C   2.56770217417817     -0.41805828533088      0.61226708621830
  O   3.31375799114025      0.11098289903387     -0.35110477156097
  C   4.72381710772455     -0.09668291600706     -0.27092475515177
  O   2.98615921490339     -1.04289543334601      1.54688489741720
  C   -2.64814344037551     -0.28861599733475      0.74094208554500
  C   -3.34471558272682      0.72979941357193     -0.20475844005144
  C   -2.31060770055126      1.11867967561555     -1.29814272816914
  O   1.07753017156432      2.22846980767438     -0.84405349842861
  H   0.12902818281315     -1.17690731362380      1.91105345890184
  H   4.94642679055098     -1.16114955850392     -0.25416910472838
  H   5.12279101285260      0.37453124502732      0.62426072060517
  H   5.13986826335168      0.36401218917304     -1.16027512375272
  H   -2.89543475628354     -0.12346327930983      1.78774013069714
  H   -2.91004334513684     -1.32050431763062      0.50008387433477
  H   -3.59835888071349      1.62322366972091      0.36209837610073
  H   -4.25961949269573      0.33390063054118     -0.63567800017669
  H   -2.32991687244179      2.17869792973739     -1.54536862303826
  H   -2.44359403867069      0.56120625082127     -2.22788134830329
