# Supplementary material for: Collective Synthesis of Illudalane Sesquiterpenes via Cascade Inverse Electron Demand (4 + 2) Cycloadditions of Thiophene S,S-Dioxides
Source: J Am Chem Soc. 2022 May 24;144(22):10017–24. doi: 10.1021/jacs.2c03304 (PMC9185749; doi:10.1021/jacs.2c03304)
Supplement: Supplementary file 2 — ja2c03304_si_002.zip [file ja2c03304_si_002.zip › Coordinates/19.xyz]

40

  C   2.74357234429395     -0.86835357716163     -2.58598371099029
  S   2.39631029890733      0.02026886695668     -1.06180001009881
  C   3.02473975140198      1.53059347713830     -1.40385884893982
  C   3.16280255542443      2.71516778061034     -0.59333265667110
  C   3.84261796866615      3.58260712784168     -1.35974509996915
  C   4.15270820977596      2.97980764777712     -2.69100040921573
  O   3.51536822262900      1.68474230181291     -2.57589524577990
  C   5.67809611585230      2.67186654334434     -2.86472196654822
  C   6.48154989229079      3.89757535564862     -3.21742481891741
  C   7.13347420071546      4.46225469829051     -1.98078232900080
  C   6.91007628497377      3.37738173661657     -0.88848274179033
  C   6.36321860113780      2.12848313752318     -1.61096925387016
  C   6.69039566034231      4.04297975193654     -4.54050425837648
  C   6.17615392896629      2.98605919330992     -5.37135390096211
  C   5.78515233790393      3.05284620594480     -6.72395824033288
  O   5.77837201633031      4.06084106175576     -7.41516767238114
  O   5.37067910933085      1.85734933968093     -7.22461858758025
  C   4.75844053388627      1.88778748141588     -8.50014833526085
  S   5.91413671864542      1.63367038492310     -4.35963345109415
  O   7.10242526067702      0.85240983412507     -4.10595038705675
  O   4.74072805783379      0.86125920531912     -4.68936179871072
  C   3.45867521155119      3.70155575752535     -3.84054322490464
  H   2.50013266726564     -1.90363929628218     -2.36262450959727
  H   2.11247250459274     -0.49102546845778     -3.38450779208384
  H   3.79025651601006     -0.76175573099762     -2.85493637838407
  H   2.79826133123392      2.82024033030439      0.41389457880369
  H   4.14372630035361      4.58505177836330     -1.09520692202369
  H   6.69257357614765      5.41147664154866     -1.66905197093810
  H   8.19341205635332      4.64398012917176     -2.14941861762469
  H   6.19569469619505      3.72727768000685     -0.14297021260424
  H   7.82782126509421      3.14098009549656     -0.35470838693347
  H   5.71394582672181      1.52050862546339     -0.97860597821408
  H   7.18171352813402      1.49223995614489     -1.93947472672968
  H   7.26997286325441      4.84979962465509     -4.97104014709605
  H   4.48369585336058      0.86032896884636     -8.72397973078887
  H   5.43970928911504      2.26508268767688     -9.26022066401445
  H   3.86472408013936      2.51186745393780     -8.48633823592687
  H   2.42572573672452      3.90165818376278     -3.55877181643841
  H   3.97294446974760      4.63677399392852     -4.04210884342357
  H   3.47444215801995      3.07337703409518     -4.72568669753055
