# Supplementary material for: Collective Synthesis of Illudalane Sesquiterpenes via Cascade Inverse Electron Demand (4 + 2) Cycloadditions of Thiophene S,S-Dioxides
Source: J Am Chem Soc. 2022 May 24;144(22):10017–24. doi: 10.1021/jacs.2c03304 (PMC9185749; doi:10.1021/jacs.2c03304)
Supplement: Supplementary file 2 — ja2c03304_si_002.zip [file ja2c03304_si_002.zip › Coordinates/5.xyz]

16

  C   2.89733421437862      1.76825630158146      0.09573069290974
  S   2.59487877213890      0.26819385945847     -0.83955815848985
  C   0.96255058767485     -0.20097216032051     -0.52706462560564
  C   0.37671066614330     -1.42107776834153     -0.57339664758640
  C   -1.03391388483447     -1.17297728072080     -0.46522839257117
  C   -1.18736252969483      0.16593570209009     -0.34674969066015
  C   -2.32865243562296      1.09082995327671     -0.16579649842725
  O   0.03173314829492      0.77078059649034     -0.39761833248419
  H   2.17410101828637      2.53686079273275     -0.15382532143877
  H   3.88002816726683      2.08411174509201     -0.25354568883825
  H   2.93540980099792      1.58280473797511      1.16339008077417
  H   0.88416055792025     -2.36312763112009     -0.68794193654223
  H   -1.82256231553427     -1.90387123542680     -0.46283487452084
  H   -3.24586076110705      0.53246913106930     -0.00923295988126
  H   -2.44408954493221      1.73437696999043     -1.03865569571016
  H   -2.14942146137617      1.73304228617305      0.69683504907224
