# Supplementary material for: Collective Synthesis of Illudalane Sesquiterpenes via Cascade Inverse Electron Demand (4 + 2) Cycloadditions of Thiophene S,S-Dioxides
Source: J Am Chem Soc. 2022 May 24;144(22):10017–24. doi: 10.1021/jacs.2c03304 (PMC9185749; doi:10.1021/jacs.2c03304)
Supplement: Supplementary file 2 — ja2c03304_si_002.zip [file ja2c03304_si_002.zip › Coordinates/Butyene.xyz]

10

  C   -2.04769980301133      0.06265901973518      0.13093529283583
  C   -0.59591001630911      0.01851754314206     -0.02948598118000
  C   0.59565086131020     -0.01889091733076     -0.15986101585228
  C   2.04760744638262     -0.06287488614607     -0.31866595737612
  H   -2.42588715527144      1.06740852908589     -0.05276248566579
  H   -2.53335674209911     -0.61633090232365     -0.56816028152954
  H   -2.33274607280094     -0.22667968325886      1.14136516549209
  H   2.31972201110112     -0.09327614205021     -1.37291599231968
  H   2.51082412710407      0.81640518478826      0.12652703450304
  H   2.46179534359392     -0.94684774564183      0.16422422109244
