# Supplementary material for: Collective Synthesis of Illudalane Sesquiterpenes via Cascade Inverse Electron Demand (4 + 2) Cycloadditions of Thiophene S,S-Dioxides
Source: J Am Chem Soc. 2022 May 24;144(22):10017–24. doi: 10.1021/jacs.2c03304 (PMC9185749; doi:10.1021/jacs.2c03304)
Supplement: Supplementary file 2 — ja2c03304_si_002.zip [file ja2c03304_si_002.zip › Coordinates/Cyclopentene.xyz]

13

  C   -0.28391080991924      1.32151056734849     -0.08716193191933
  C   0.96616558493181      0.94003559226674      0.13499849979860
  C   1.07787488692027     -0.55688560983466      0.29164899202340
  C   -0.28170543828289     -1.05999241505582     -0.23447774362457
  C   -1.23380591707182      0.14879796591029     -0.12065517922392
  H   -0.61195840600364      2.34723620932421     -0.18824122762833
  H   1.81068204404644      1.60751346356629      0.24116845951327
  H   1.22127191622190     -0.81443258647338      1.34511062287513
  H   1.92090405630831     -0.98020377569627     -0.25456515561980
  H   -0.17825773985298     -1.33306742513224     -1.28454357418672
  H   -0.64157617916058     -1.93590171213889      0.30093589741680
  H   -1.94393075455251      0.19990331369292     -0.94552787374541
  H   -1.82174324358507      0.11559641222233      0.80121021432089
