# Supplementary material for: Collective Synthesis of Illudalane Sesquiterpenes via Cascade Inverse Electron Demand (4 + 2) Cycloadditions of Thiophene S,S-Dioxides
Source: J Am Chem Soc. 2022 May 24;144(22):10017–24. doi: 10.1021/jacs.2c03304 (PMC9185749; doi:10.1021/jacs.2c03304)
Supplement: Supplementary file 2 — ja2c03304_si_002.zip [file ja2c03304_si_002.zip › Coordinates/Cyclopentenone.xyz]

12

  O   2.08200032402370     -1.29840356996451      0.54239247351541
  C   1.12739855712536     -0.60709256718795      0.28279757840355
  C   1.12601255107895      0.85682060933351      0.08766253038041
  C   -0.10852587930201      1.26818641361419     -0.19088585033021
  C   -1.11928148924110      0.15120987812825     -0.21958828605854
  C   -0.29917206979822     -1.10358320702492      0.09532749827716
  H   2.01955912810719      1.45676746696406      0.16894207588842
  H   -0.39013882407935      2.29484751384865     -0.38189850743190
  H   -1.90500186826176      0.33205435136264      0.51425849325499
  H   -1.60517059502031      0.09972827556703     -1.19432769819786
  H   -0.31077523449202     -1.83776552572368     -0.70899902840226
  H   -0.61701460014042     -1.61266963891727      1.00420872070084
