# Supplementary material for: Collective Synthesis of Illudalane Sesquiterpenes via Cascade Inverse Electron Demand (4 + 2) Cycloadditions of Thiophene S,S-Dioxides
Source: J Am Chem Soc. 2022 May 24;144(22):10017–24. doi: 10.1021/jacs.2c03304 (PMC9185749; doi:10.1021/jacs.2c03304)
Supplement: Supplementary file 2 — ja2c03304_si_002.zip [file ja2c03304_si_002.zip › Coordinates/DMAD.xyz]

16

  O   -2.33627869373729      1.91213475327484     -0.70930620668476
  C   -1.91962695219077      0.79783026201153     -0.57768152344362
  C   -0.51117290528851      0.45069012142946     -0.65979148574820
  C   0.65245380148261      0.18377865107058     -0.69123841896097
  C   2.06098984329333     -0.17275033048854     -0.71053157999503
  O   2.56050062598575     -0.12109684482581      0.51396711359289
  C   3.93566029148565     -0.49310233472418      0.63766089000107
  O   2.66136706209204     -0.47569102656789     -1.70047533971629
  O   -2.65046306701060     -0.27776713160355     -0.32915428291110
  C   -4.05730935813565     -0.04797752978387     -0.21427394484843
  H   4.07116081415990     -1.51927814812128      0.30401239597776
  H   4.17030260090718     -0.39813540684683      1.69162323147813
  H   4.55757498613396      0.17106762987770      0.04271652152469
  H   -4.50113737400452     -1.02335431966522     -0.05343994789117
  H   -4.25763274461977      0.61014883349491      0.62812150630847
  H   -4.43647893055330      0.40340282146815     -1.12779892868343
