# Supplementary material for: Collective Synthesis of Illudalane Sesquiterpenes via Cascade Inverse Electron Demand (4 + 2) Cycloadditions of Thiophene S,S-Dioxides
Source: J Am Chem Soc. 2022 May 24;144(22):10017–24. doi: 10.1021/jacs.2c03304 (PMC9185749; doi:10.1021/jacs.2c03304)
Supplement: Supplementary file 2 — ja2c03304_si_002.zip [file ja2c03304_si_002.zip › Coordinates/Extruded product.xyz]

37

  C   -0.63713111725694     -0.15880950431957      2.74803701420508
  C   -0.66647686017654     -0.31994392682663      1.24542710887138
  C   0.37372982203633     -1.31639319571506      0.67160791669243
  C   -0.43053954958303     -1.94383257212752     -0.45437696226852
  C   -1.70072008888877     -1.62189591860845     -0.25820500152584
  S   -3.10933890471555     -1.95972458015060     -1.20029815513347
  C   -3.92157140639972     -0.35629787841854     -1.23438486220838
  O   -1.93692130379933     -0.90844099175971      0.88343964562379
  C   1.61860790476026     -0.67355075429843      0.12413230508990
  C   2.76811547287316     -1.58264015180225     -0.02376903973554
  O   3.89830276440216     -0.98305789877335     -0.40710896186934
  C   5.01273667922733     -1.85171503570928     -0.59313331402848
  O   2.69725377090881     -2.77113091467336      0.17380332311212
  C   1.61845726814576      0.57741204880536     -0.34799688496977
  C   0.40227959431748      1.36878303062096     -0.26391449125616
  C   -0.62235636564980      0.98448478203326      0.49720211356152
  C   -1.75823087885869      1.96902490437287      0.45239412834383
  C   -1.41991200530763      2.79803296116643     -0.80218844548990
  C   0.10850811587385      2.66443825111563     -0.97727253138061
  H   -1.46083803114738      0.47356874020691      3.07612265782230
  H   0.30408099515537      0.29724886565737      3.05197953543371
  H   -0.72995665620832     -1.13497634904226      3.22348509762417
  H   0.64623337210553     -2.06115010679225      1.42252422532161
  H   -0.02276980333665     -2.49708553974176     -1.28315406002250
  H   -3.25428448662094      0.40061059299612     -1.63778464829509
  H   -4.28021649354669     -0.08007511448769     -0.24823361019762
  H   -4.76734338352015     -0.48674324523160     -1.90614823249416
  H   5.23601013914447     -2.38504904340338      0.32849198212572
  H   4.80020552893456     -2.57394270614486     -1.37913655620242
  H   5.84381178156374     -1.21531171069759     -0.87572609498948
  H   2.50303334633956      0.98729085975156     -0.81693297033543
  H   -2.72750105403682      1.47815546445825      0.39107017322781
  H   -1.76878879984149      2.58251225890082      1.35773491762488
  H   -1.75598997343498      3.82956929949092     -0.73450509662605
  H   -1.91221233253511      2.34519963451702     -1.66460856152514
  H   0.64544615910883      3.49509093652449     -0.51320847655823
  H   0.40618677996734      2.63014449810615     -2.02526521756815
