# Supplementary material for: Collective Synthesis of Illudalane Sesquiterpenes via Cascade Inverse Electron Demand (4 + 2) Cycloadditions of Thiophene S,S-Dioxides
Source: J Am Chem Soc. 2022 May 24;144(22):10017–24. doi: 10.1021/jacs.2c03304 (PMC9185749; doi:10.1021/jacs.2c03304)
Supplement: Supplementary file 2 — ja2c03304_si_002.zip [file ja2c03304_si_002.zip › Coordinates/IM1.xyz]

40

  C   1.28035334467167      1.27060663024770     -9.38127717758025
  S   2.75489084566498      0.58046280774768    -10.14495952539194
  C   3.29730820813637     -0.47305373750542     -8.88395840709144
  C   4.48721112015818     -0.57983295453890     -8.30946073947630
  C   4.32918241353004     -1.44824891243983     -7.09998971847036
  C   2.87672906669676     -2.01086760348937     -7.27251859928673
  O   2.32578537269432     -1.28587054476494     -8.38409970869120
  C   2.08158375980295     -1.54355112153047     -6.02491241732154
  C   2.03510703767926     -0.03202160487376     -6.03150815272617
  C   0.61175561011630      0.41792692138045     -5.99166016312873
  C   -0.07055100426692     -0.75542990127946     -5.26018868752388
  C   0.65291291857104     -2.01148456948185     -5.78604797025698
  C   3.24037965612375      0.51590515702480     -5.91472617103845
  C   4.28702852624999     -0.56369371020225     -5.81659882466759
  C   5.64896208708142     -0.19369781078354     -5.31241407027990
  O   5.61993823885819      0.90899476382915     -4.57612432949071
  C   6.88162356197548      1.33917376841608     -4.06270088608570
  O   6.64105197984736     -0.82414822466136     -5.55172392572233
  S   3.35176974729222     -1.74704657547614     -4.73555101987368
  O   3.95568371788214     -3.04650724697729     -4.73958670267394
  O   2.95874423679142     -1.20310641431829     -3.47165034032322
  C   2.79675698280009     -3.48653224886861     -7.58923366538133
  H   1.53681037271401      1.78912597144273     -8.46149119540926
  H   0.89241550852108      1.98287207760303    -10.10568893488328
  H   0.54207936612853      0.49613565753149     -9.20233874718312
  H   5.35977094807312      0.00234722012283     -8.55265742036005
  H   5.07138354104052     -2.23220118682197     -6.97326815707223
  H   0.47998243253099      1.38316737219788     -5.50852662477103
  H   0.21907690961724      0.48399642920070     -7.00804826134604
  H   0.23507422603530     -2.31065707612016     -6.74944635078196
  H   0.58461697905562     -2.86390599588104     -5.11310757869486
  H   3.47892792267750      1.56441717529910     -5.82877394533395
  H   7.56719641858969      1.53880135246391     -4.88355680830081
  H   6.67931083551021      2.24464868368975     -3.50242637253519
  H   7.30229090430896      0.57171981745995     -3.41771887393889
  H   1.76228920502614     -3.77304792661589     -7.77282836229414
  H   3.19866396384187     -4.07846981821668     -6.77124900552062
  H   3.37439489939419     -3.68479478013807     -8.49147858313311
  H   -1.14178028683330     -0.79052797091607     -5.44285233966102
  H   0.09656642541122     -0.65985086975586     -4.18803923629794
