# Supplementary material for: Collective Synthesis of Illudalane Sesquiterpenes via Cascade Inverse Electron Demand (4 + 2) Cycloadditions of Thiophene S,S-Dioxides
Source: J Am Chem Soc. 2022 May 24;144(22):10017–24. doi: 10.1021/jacs.2c03304 (PMC9185749; doi:10.1021/jacs.2c03304)
Supplement: Supplementary file 2 — ja2c03304_si_002.zip [file ja2c03304_si_002.zip › Coordinates/IM1_SCS_MP2.xyz]

40

  C   1.19666693157944      1.12597591658795     -9.95080234076371
  S   2.75120000367621      0.34432050062149    -10.47075288452827
  C   3.18695508875493     -0.43768147169259     -8.96998573402106
  C   4.37988450737339     -0.45302456360453     -8.35544161019092
  C   4.28695357905226     -1.31510470092840     -7.13221230576274
  C   2.84342201649659     -1.91039532876460     -7.25984078173826
  O   2.21061006969392     -1.19474033084623     -8.36809882014947
  C   2.10218314669226     -1.49861484050058     -5.96999631145721
  C   2.04071636912248      0.00818036136455     -5.92695601903196
  C   0.61551832196696      0.44937595073432     -5.80810443108486
  C   -0.01596087463253     -0.75284922177114     -5.07122239182497
  C   0.68678893941051     -1.98966816054175     -5.67232523007124
  C   3.25706417287428      0.57470000261074     -5.82777293799920
  C   4.31350791163344     -0.49440438514712     -5.81133433213433
  C   5.69396004610589     -0.12738115194101     -5.33488596155040
  O   5.63244245857900      0.74242495686396     -4.32094912663401
  C   6.91266820797202      1.12004314894887     -3.76739516093761
  O   6.71759166914308     -0.57673878604297     -5.80019000850817
  S   3.42943548355409     -1.73191734956713     -4.71960787019581
  O   4.07258994462802     -3.02327961938231     -4.78102592258285
  O   3.05160529151125     -1.22160935760328     -3.42559838453434
  C   2.79953876318973     -3.38484044859531     -7.60709018459467
  H   1.37557584586589      1.81115598056726     -9.12595698381488
  H   0.83748046467907      1.68030254203334    -10.81531338082886
  H   0.46647103744567      0.37284585703699     -9.67134671766444
  H   5.25307018434025      0.09268275603518     -8.67285966076564
  H   5.04083340188525     -2.09904300782534     -7.08298167445476
  H   0.50119253182877      1.39435387716639     -5.27945201953406
  H   0.17457852406342      0.54881743797150     -6.80391054862282
  H   0.21708966952913     -2.26897369097812     -6.61770910305102
  H   0.66251541414460     -2.85830379655444     -5.01482718251241
  H   3.47682722337957      1.62347710367219     -5.69564067851385
  H   7.51856275440303      1.60133622364762     -4.52996316388784
  H   6.68231542267890      1.80929122100465     -2.96384604234599
  H   7.42488211398977      0.24030218759778     -3.38835329340392
  H   1.76947147148838     -3.69636699485855     -7.77725937448323
  H   3.23137556699027     -3.98134729863629     -6.80678241384606
  H   3.36824686218487     -3.55092399843891     -8.52226233814336
  H   -1.09773152282828     -0.79724141727552     -5.18648677670681
  H   0.21517898555408     -0.68338310296867     -4.00784789712368
