# Supplementary material for: Collective Synthesis of Illudalane Sesquiterpenes via Cascade Inverse Electron Demand (4 + 2) Cycloadditions of Thiophene S,S-Dioxides
Source: J Am Chem Soc. 2022 May 24;144(22):10017–24. doi: 10.1021/jacs.2c03304 (PMC9185749; doi:10.1021/jacs.2c03304)
Supplement: Supplementary file 2 — ja2c03304_si_002.zip [file ja2c03304_si_002.zip › Coordinates/IM2.xyz]

40

  C   0.51266865612052      0.65568875478689     -9.82305526509202
  S   2.15410040634582      1.16948876921299     -9.30792156928951
  C   2.72831282767774     -0.17803690720917     -8.28613555709021
  C   4.14505663906893     -0.67405233511153     -8.54326540200968
  C   4.13488089791394     -1.94495264148966     -8.17480910962031
  C   2.70840376317848     -2.24490385083705     -7.70381599219940
  O   1.96115421288117     -1.34179179105935     -8.52285857143980
  C   2.45585081942801     -1.52102140049276     -6.33104371358781
  C   2.58432309791913     -0.01572924110189     -6.71773503615984
  C   1.28644036026913      0.66269950310264     -6.23201920881489
  C   0.73934768297506     -0.28611713392099     -5.16348586960416
  C   1.04549990043110     -1.66865763052530     -5.74669119138138
  C   3.76890298110512      0.58216997347387     -6.00797531349921
  C   4.40872857520271     -0.20032748499355     -5.15146878146262
  C   5.52868864615627      0.04502684351414     -4.21929575354640
  O   5.82978305743416      1.32887886388850     -4.07052920823278
  C   6.86161535417067      1.58078749428230     -3.10943634215663
  O   6.07724251113724     -0.84958933932365     -3.63685427302193
  S   3.72619160222211     -1.83304421537764     -5.10114089201960
  O   4.66297287307390     -2.80581637317315     -5.58503001966482
  O   3.13013094524038     -2.05080213942411     -3.81563434988935
  C   2.21065783647454     -3.65440627069526     -7.83722470016419
  H   0.56381047384729     -0.24318322450357    -10.42622473871078
  H   -0.16252967367949      0.51654890790633     -8.98548267452459
  H   0.16093140671214      1.48658933912863    -10.43159500762417
  H   4.96652303248035     -0.05585762541842     -8.87126679215265
  H   4.95029386013931     -2.64677741287191     -8.13375408195634
  H   1.47124940613662      1.67097522160262     -5.86392551241336
  H   0.58575423498117      0.74040244178063     -7.06007984244449
  H   0.36690775876886     -1.86665491057010     -6.57685335829702
  H   0.96947954993900     -2.47815297145432     -5.02557882611537
  H   4.03579147965766      1.62184140193440     -6.16197679246223
  H   7.77697827298755      1.06906500138429     -3.39674687098727
  H   7.00575163772080      2.65424127107933     -3.09845619204530
  H   6.54828759202664      1.22442939394201     -2.13008510748384
  H   1.14081703080424     -3.69931085623566     -7.64455654102650
  H   2.73145045680700     -4.29915001090994     -7.13176852444093
  H   2.39998698441940     -4.00912455585621     -8.84885589795321
  H   -0.32044076409005     -0.13060456295435     -4.97304808514019
  H   1.27483961391518     -0.15304529571000     -4.22265403427487
