# Supplementary material for: Collective Synthesis of Illudalane Sesquiterpenes via Cascade Inverse Electron Demand (4 + 2) Cycloadditions of Thiophene S,S-Dioxides
Source: J Am Chem Soc. 2022 May 24;144(22):10017–24. doi: 10.1021/jacs.2c03304 (PMC9185749; doi:10.1021/jacs.2c03304)
Supplement: Supplementary file 2 — ja2c03304_si_002.zip [file ja2c03304_si_002.zip › Coordinates/IM2_SCS_MP2.xyz]

40

  C   0.74761929431290      1.23418092094260     -9.54855974042862
  S   2.54475624198686      1.17209541508925     -9.30819722286305
  C   2.80851997368604     -0.23962099700751     -8.22758778160533
  C   4.23341448862537     -0.75000390290905     -8.37714261694330
  C   4.18261671757581     -2.04579538411491     -8.05165798655068
  C   2.73266226576265     -2.33631739128709     -7.69012288897881
  O   2.03209232736080     -1.40439400282698     -8.56309550927013
  C   2.41497306521846     -1.65094328875605     -6.31271390588801
  C   2.50725093708596     -0.13364175911720     -6.68409011199349
  C   1.12714051536044      0.45281631665718     -6.32242671301913
  C   0.60494454931912     -0.47969766992415     -5.22478233400495
  C   0.99071478820750     -1.85835927860266     -5.77202044889781
  C   3.62082928072347      0.49538843858832     -5.90849141533968
  C   4.29132029907555     -0.28227316012820     -5.05082582595804
  C   5.43482799410025      0.07936839047102     -4.17663742596554
  O   5.80328619233202      1.35496366455805     -4.35121974037701
  C   6.91142394623596      1.77479116244126     -3.52476662413299
  O   5.95687393896673     -0.69567563595661     -3.40782105103655
  S   3.64045464865403     -1.93598399920752     -4.99751780461332
  O   4.63085193159039     -2.90357700829151     -5.40566234273401
  O   2.97354895601746     -2.12933950387218     -3.73206186625060
  C   2.25438199487029     -3.75089039175442     -7.88206736957801
  H   0.35044035418074      0.22424994044819     -9.60619170945157
  H   0.24641055907844      1.80455958472773     -8.77345128181319
  H   0.60547502270410      1.72629964751433    -10.50857870231007
  H   5.08755336889228     -0.13997620666010     -8.62975865710663
  H   4.98953327045321     -2.75578119883356     -7.97798704312534
  H   1.19043582080239      1.50085902639508     -6.02877446743403
  H   0.46915560345252      0.37110702520302     -7.18432392765207
  H   0.34336661511963     -2.10222169457628     -6.61527990483150
  H   0.93130104764840     -2.65965056844871     -5.03844402581229
  H   3.86281325325232      1.54211436158111     -6.05032255637753
  H   7.78858218800529      1.17375323408168     -3.74698792754698
  H   7.07979235538044      2.81359128288312     -3.78271686413188
  H   6.65083370637872      1.67386481640247     -2.47501647773313
  H   1.18550941369387     -3.83730220476796     -7.69838205242341
  H   2.78691009885504     -4.40565658149620     -7.19214989805214
  H   2.46463205177382     -4.07059806880806     -8.90188374875618
  H   -0.46726709272997     -0.37620562387573     -5.06057230537032
  H   1.11685401599019     -0.29237470696172     -4.28004472364162
