# Supplementary material for: Collective Synthesis of Illudalane Sesquiterpenes via Cascade Inverse Electron Demand (4 + 2) Cycloadditions of Thiophene S,S-Dioxides
Source: J Am Chem Soc. 2022 May 24;144(22):10017–24. doi: 10.1021/jacs.2c03304 (PMC9185749; doi:10.1021/jacs.2c03304)
Supplement: Supplementary file 2 — ja2c03304_si_002.zip [file ja2c03304_si_002.zip › Coordinates/SO2.xyz]

3

  O   1.22498139539243     -0.24090001836912      0.00000000000000
  S   -0.00003123863948      0.48195575731008      0.00000000000000
  O   -1.22495015675295     -0.24105573894096      0.00000000000000
