# Supplementary material for: Collective Synthesis of Illudalane Sesquiterpenes via Cascade Inverse Electron Demand (4 + 2) Cycloadditions of Thiophene S,S-Dioxides
Source: J Am Chem Soc. 2022 May 24;144(22):10017–24. doi: 10.1021/jacs.2c03304 (PMC9185749; doi:10.1021/jacs.2c03304)
Supplement: Supplementary file 2 — ja2c03304_si_002.zip [file ja2c03304_si_002.zip › Coordinates/TS(SO2 Extrusion).xyz]

40

  C     -2.653227    0.629088   -0.721808
  C     -1.347321    1.045943   -0.083027
  C     -0.307095    1.663836   -1.068352
  C      0.811490    0.647444   -1.031894
  C      0.528763   -0.241343   -0.094115
  S      1.501591   -1.477792    0.628883
  C      1.310100   -1.075340    2.372927
  O     -0.724350   -0.157316    0.429806
  C      0.261113    2.976770   -0.522011
  C      1.103541    3.696832   -1.511510
  O      1.846923    4.651487   -0.959427
  C      2.779730    5.277930   -1.839743
  O      1.127660    3.425782   -2.683121
  C      0.616958    3.011011    0.846373
  C     -0.282453    2.431829    1.707706
  C     -1.462427    1.890459    1.166865
  S     -1.723948    3.886452   -0.268733
  O     -1.661270    5.113668    0.468167
  O     -2.440316    3.913343   -1.512033
  C     -2.403002    1.517218    2.279020
  C     -1.828030    2.244730    3.508397
  C     -0.323899    2.394742    3.210149
  H     -3.256604    0.072993   -0.005509
  H     -2.438392   -0.020897   -1.569751
  H     -3.211241    1.493331   -1.074873
  H     -0.731516    1.831379   -2.056315
  H      1.750451    0.748906   -1.548929
  H      1.768791   -0.116079    2.595318
  H      1.842438   -1.863144    2.901513
  H      0.263391   -1.086444    2.659903
  H      2.256589    5.772096   -2.654327
  H      3.457674    4.531127   -2.248626
  H      3.322809    5.996051   -1.236577
  H      1.442829    3.615804    1.191332
  H     -2.330777    0.428657    2.394875
  H     -3.446026    1.747524    2.072899
  H     -2.280275    3.231279    3.592044
  H     -2.014839    1.703012    4.432288
  H      0.218957    1.505219    3.544730
  H      0.135776    3.259545    3.682484
