# Supplementary material for: Collective Synthesis of Illudalane Sesquiterpenes via Cascade Inverse Electron Demand (4 + 2) Cycloadditions of Thiophene S,S-Dioxides
Source: J Am Chem Soc. 2022 May 24;144(22):10017–24. doi: 10.1021/jacs.2c03304 (PMC9185749; doi:10.1021/jacs.2c03304)
Supplement: Supplementary file 2 — ja2c03304_si_002.zip [file ja2c03304_si_002.zip › Coordinates/TS_Butyne.xyz]

34

  C   2.21991241161285     -1.99915570329975     -1.43452935884331
  C   1.17593982025562     -1.17985867892738     -0.80465414897713
  C   0.68324947776923     -0.19159229193584     -0.26201942760503
  C   -1.18164176244661     -0.85155140044892      0.78696381291165
  C   -1.86222614028934      0.14599632058465      1.67341573378750
  C   -2.93978377482232      0.72680460831444      0.72578823817204
  C   -3.21655379562909     -0.37083743026068     -0.33044829060485
  C   -1.97771828758100     -1.21967836151975     -0.27338023748425
  C   -1.51519134917400     -2.35355260055878     -0.96787429322344
  C   -0.37755534635529     -2.87258221999552     -0.40073953658623
  C   0.28214679796300     -4.12513787295089     -0.79546193880446
  O   0.99154476971331     -4.62287364071350      0.21496397951287
  C   1.75062644540353     -5.80084728252551     -0.05186570022018
  O   0.21502554561284     -4.62022105930358     -1.88844694587289
  S   -0.30576644897440     -2.30699250409265      1.30008908989368
  O   -1.20688271915353     -3.09707543943952      2.09699610034261
  O   0.99986631182827     -2.11501414453315      1.85059854115418
  C   0.72619292041301      1.19995796866697      0.21378271072087
  H   1.84750757659130     -2.57432134180550     -2.28054812438132
  H   2.62797150143179     -2.69290524809730     -0.69618124805439
  H   3.03161077720501     -1.35626686315138     -1.77434296882979
  H   -2.30850102937913     -0.39343796029467      2.51440570978120
  H   -1.19845101637594      0.90054771762756      2.08900875357786
  H   -3.83567948228229      1.02175437233761      1.26559580532758
  H   -2.54468543849284      1.61351767919925      0.23191023875704
  H   -4.06865600844726     -0.98861593281147     -0.03782520785179
  H   -3.42751475349187      0.03533130547461     -1.31757486813193
  H   -1.94855062137884     -2.76190649659047     -1.86930026917771
  H   1.09266113163554     -6.62175499364037     -0.32645624629969
  H   2.45554854478723     -5.61347218358805     -0.85995770005099
  H   2.27925505805930     -6.02694240639998      0.86758069793209
  H   1.54504607865839      1.72650300263191     -0.27458652646665
  H   0.90739018757007      1.21384899359471      1.28925901197894
  H   -0.20185738223654      1.73376208845293      0.01535461361589
