# Supplementary material for: Collective Synthesis of Illudalane Sesquiterpenes via Cascade Inverse Electron Demand (4 + 2) Cycloadditions of Thiophene S,S-Dioxides
Source: J Am Chem Soc. 2022 May 24;144(22):10017–24. doi: 10.1021/jacs.2c03304 (PMC9185749; doi:10.1021/jacs.2c03304)
Supplement: Supplementary file 2 — ja2c03304_si_002.zip [file ja2c03304_si_002.zip › Coordinates/TS_Cyclopentene.xyz]

37

  O   3.46085106472434      1.16211703924792     -0.59304773356328
  S   2.03344763625146      1.00219695455688     -0.64854556276796
  C   1.28739691674252      2.55627705902859     -0.24908682617752
  C   -0.71725484568266      1.62779355335635     -0.66330350518605
  C   -0.67735620303105      0.38757970818907     -0.06078257684740
  C   -1.56356051386052      0.35077287041120      1.15736283724408
  C   -1.87378829630727      1.83546519352033      1.42750777498788
  C   -1.67980794448097      2.53487925944101      0.06987140960511
  C   1.46597722007969      3.86950716338976     -0.93940222705207
  C   1.15946791121087      4.88000909233393      0.19845045321089
  C   1.28641822161467      4.10745574209998      1.54079696996998
  C   1.31389637036690      2.66595399629515      1.11949347340511
  C   1.38916283008148      1.42884760276343      1.79603367109412
  C   1.44433613103295      0.37113964573276      0.92228252325036
  C   1.52530328844631     -1.05089625507048      1.26971269544582
  O   1.82850401228246     -1.78640952427887      0.20129586853654
  C   1.83367768279367     -3.20199566628788      0.37138061509757
  O   1.29842881749965     -1.49758846592846      2.36330779547814
  O   1.51747616107363      0.35007828413534     -1.81290059371821
  H   -0.48645710926285      1.76420400935525     -1.71034893164877
  H   -0.38096419693573     -0.50776511595792     -0.58785791052507
  H   -1.10419096763061     -0.15160569120454      2.01036059252856
  H   -2.47178114380195     -0.20531983586536      0.90901190117920
  H   -1.16337081497537      2.23169076356054      2.15103071002001
  H   -2.87032301322881      1.98571378753021      1.83543399502366
  H   -2.61777908041562      2.56879965574549     -0.49029685542919
  H   -1.32633824185170      3.56066325166786      0.16690071854720
  H   2.49631224015923      3.95184931765032     -1.29491214246175
  H   0.81206005225216      3.98902053937108     -1.80238052389864
  H   0.14670405445191      5.25856990103881      0.08094194368902
  H   1.83128914574440      5.73326715398583      0.15902820980593
  H   0.46768800897425      4.33038304017918      2.22500755021277
  H   2.21626604919683      4.35127447986249      2.05693241012126
  H   1.32825029521895      1.29290530449348      2.86647979338242
  H   2.66582559640865     -3.50303659168895      1.00351684051237
  H   0.89838725064047     -3.53014098594873      0.81919499359578
  H   1.94442741421767     -3.61865623671115     -0.62401935666793
