# Supplementary material for: Collective Synthesis of Illudalane Sesquiterpenes via Cascade Inverse Electron Demand (4 + 2) Cycloadditions of Thiophene S,S-Dioxides
Source: J Am Chem Soc. 2022 May 24;144(22):10017–24. doi: 10.1021/jacs.2c03304 (PMC9185749; doi:10.1021/jacs.2c03304)
Supplement: Supplementary file 2 — ja2c03304_si_002.zip [file ja2c03304_si_002.zip › Coordinates/TS_DMAD.xyz]

40

  O   2.29000261902469      0.66083020483534     -2.76783112068203
  C   2.11495512197006      0.39067057598215     -1.61454937050807
  C   0.94914045323928      0.81212483194905     -0.85299890907927
  C   0.21929844644153      1.56079263906446     -0.21888473983965
  C   -1.71764424501171      0.47121119645561      0.23299149378956
  C   -2.76140771352670      1.22459342107543      0.99155008249963
  C   -3.59741921114196      1.82009642349164     -0.16462431263996
  C   -3.40244816174875      0.86599096340644     -1.36979345278066
  C   -2.10934003684686      0.17657578692074     -1.04801247528703
  C   -1.27544489664175     -0.75634733353252     -1.71897709213645
  C   -0.25798996168458     -1.19796294144359     -0.91984393554776
  C   0.78323738884042     -2.20791739615764     -1.21654459634720
  O   1.21251444242666     -2.75701686754924     -0.08915670808448
  C   2.33220986116590     -3.63665029676206     -0.17228226923895
  O   1.20059890300957     -2.45261727127953     -2.31448219139667
  S   -0.73429629562283     -0.88472042379803      0.79563239645933
  O   -1.64805004489659     -1.91100893943341      1.20996923793085
  O   0.32737865544038     -0.56071797772288      1.68874131773587
  C   -0.00603297311074      2.77702464523126      0.55900696651587
  O   0.90328446845784      2.85928845850442      1.51941251321918
  C   0.81642790168466      4.00372421912412      2.37060711336192
  O   -0.87880885099574      3.57546272530928      0.36270702749333
  O   2.94642342913560     -0.31802500083400     -0.85779195133371
  C   4.14274312003908     -0.75177404767508     -1.51186407485754
  H   -2.36435509957486      1.97912868773502      1.66702328391512
  H   -3.32869732352609      0.50500193916266      1.59027923189658
  H   -3.18937284892594      2.79802402375087     -0.40813853126762
  H   -4.64219601382790      1.93503081282465      0.11011166781560
  H   -4.18624577875841      0.10514661947024     -1.40686329194930
  H   -3.39471250168183      1.38026322076558     -2.32776374098917
  H   -1.37268266317391     -1.04734294609590     -2.75521937231844
  H   3.16541034387975     -3.12900939066923     -0.65268269378316
  H   2.07477178965785     -4.52971560525980     -0.73634618399205
  H   2.58555975837010     -3.88931785753366      0.85158256605437
  H   0.93795807929325      4.91286089913240      1.78670931316411
  H   -0.14413054968474      4.02040731145879      2.88048953683904
  H   1.62521925127952      3.89690472478322      3.08441143240077
  H   4.67803915455716      0.10323264967540     -1.91740231411690
  H   3.89415850115904     -1.44568563957098     -2.31293889397952
  H   4.73411548130951     -1.24140704479120     -0.74562495893551
