# Supplementary material for: Collective Synthesis of Illudalane Sesquiterpenes via Cascade Inverse Electron Demand (4 + 2) Cycloadditions of Thiophene S,S-Dioxides
Source: J Am Chem Soc. 2022 May 24;144(22):10017–24. doi: 10.1021/jacs.2c03304 (PMC9185749; doi:10.1021/jacs.2c03304)
Supplement: Supplementary file 2 — ja2c03304_si_002.zip [file ja2c03304_si_002.zip › Coordinates/TS1.xyz]

36

  O   0.94309718016449     -2.12133017936887     -1.96589017192753
  S   0.89343042257213     -0.73879833526143     -1.58620141196147
  C   -0.74643459145975     -0.38385234271942     -1.00309276274649
  C   -2.04764075106217     -0.45748677016706     -1.73183734938938
  C   -3.05170872457163     -0.65216222771489     -0.56489000640394
  C   -2.23966596192211     -1.21554571160972      0.63084128856331
  C   0.00523161029605      1.74271441003386     -0.70899345144713
  C   1.24591572763027      1.63150448520462     -0.10092848991873
  C   1.18967023451709      2.05652514812555      1.35067044990466
  C   -0.30908094622476      2.10742649951841      1.66232467000666
  C   -0.99097209216184      2.14225389995055      0.30556819639533
  O   -2.14330520278142      2.43653730464936      0.09746287244499
  C   -0.81928353629102     -0.87366748406589      0.28049895328522
  C   0.42871354145620     -0.97361822281810      0.92467770484606
  C   1.46729664779225     -0.57189120327351      0.10843044159625
  C   2.89574035307671     -0.63822643782743      0.44655206666936
  O   3.64785544700643     -0.60837568658419     -0.64918621733102
  C   5.06123858865972     -0.57174535688974     -0.45158259450718
  O   3.32165050861140     -0.66183473629632      1.56992229449670
  O   1.43457733983924      0.20364947779085     -2.51557491116346
  H   -2.02470937087840     -1.31688106076659     -2.40823303501823
  H   -2.25319773391271      0.42911822882344     -2.32907262302843
  H   -3.86769498455932     -1.31072925284415     -0.84971199081415
  H   -3.46875089282287      0.31425093878976     -0.29565968367439
  H   -2.55990366229565     -0.80248368705827      1.58599431743901
  H   -2.32695249133004     -2.30210226920917      0.69374137209751
  H   -0.16207283900794      1.88605041208675     -1.76499788757875
  H   2.16746509241157      1.66857613561666     -0.66527708376704
  H   1.74998261118828      1.39332096595888      2.00791901157279
  H   1.63825252573559      3.04798127341251      1.43221428951800
  H   -0.64175901087054      1.19969055437963      2.17278345456238
  H   -0.62097730515942      2.95502456249683      2.26669474260407
  H   0.58180678761756     -1.26675638638682      1.95385227639310
  H   5.33367914269135      0.31516598415993      0.11663107684705
  H   5.49816800225915     -0.53625939745108     -1.44321535501461
  H   5.39009833378607     -1.46052353268496      0.08106554644944
