# Supplementary material for: Collective Synthesis of Illudalane Sesquiterpenes via Cascade Inverse Electron Demand (4 + 2) Cycloadditions of Thiophene S,S-Dioxides
Source: J Am Chem Soc. 2022 May 24;144(22):10017–24. doi: 10.1021/jacs.2c03304 (PMC9185749; doi:10.1021/jacs.2c03304)
Supplement: Supplementary file 2 — ja2c03304_si_002.zip [file ja2c03304_si_002.zip › Coordinates/TS2.xyz]

40

  C   2.10224524167607      3.53017297650543     -5.95165320737055
  S   1.85641372371532      1.81273189633718     -5.50953918577062
  C   2.45625799776207      1.69027863915996     -3.93357679247016
  C   2.55802993870184      0.59576503317937     -3.07471497815884
  C   3.46444839178666      0.98400894784058     -2.11157753558303
  C   3.89326082326553      2.31434920711414     -2.38201778442715
  O   3.15619488202726      2.71655431923650     -3.49780762550815
  C   5.72705159961359      2.47661859411685     -3.18880636021233
  C   5.83545313902701      3.70085990877314     -3.87585358910961
  C   6.58122584521649      4.73213445476885     -3.07352956476703
  C   7.03883326543538      3.95500963677996     -1.80801320930433
  C   6.72049824363935      2.45648532835563     -2.05188920551971
  C   5.58552573758685      3.62602511933662     -5.25535302591659
  C   5.40755880149018      2.35678498799217     -5.75722717053515
  C   5.26293898039410      1.96267124872656     -7.13643935048855
  O   4.95522622563010      2.70452243629163     -8.04270011394115
  O   5.54237750485480      0.66075392900833     -7.31481645116076
  C   5.50994759108339      0.16747872179901     -8.64758487953382
  S   5.86351480326020      1.23387092876571     -4.49620050770812
  O   4.96120014509271      0.12562123742059     -4.37464139231932
  O   7.26571278618162      0.91819871897808     -4.58470773484397
  C   3.90927868485163      3.37837919022876     -1.32469838142493
  H   3.13290321860835      3.82092654013566     -5.77919531277729
  H   1.89085732552165      3.55632859863307     -7.01864381887067
  H   1.41066631818394      4.17186584270790     -5.41615816872740
  H   2.10678393667742     -0.36791565184737     -3.23526255188457
  H   3.81696630278320      0.38973701349159     -1.28427773048880
  H   5.98064549146972      5.60573617748752     -2.81595457543918
  H   7.43659717097133      5.09307902005942     -3.64622199531426
  H   6.50552694522426      4.31285455286722     -0.93109946349399
  H   8.10002299621620      4.09690424499252     -1.62246204986088
  H   7.60235100189711      1.91566052513798     -2.39873818038764
  H   6.35163732834030      1.94439719953871     -1.16479876551450
  H   5.61979335953654      4.48141684468430     -5.92030920637868
  H   5.74291781619866     -0.89050954512580     -8.57645310490712
  H   6.25373407220797      0.67284341676746     -9.26141918590978
  H   4.52552708838884      0.30621092285017     -9.09068062350886
  H   2.88853634418830      3.55091847723835     -0.98293515981152
  H   4.29763631091042      4.30694113569001     -1.73759948054077
  H   4.51123262038226      3.06521922397556     -0.47686258010910
