# Supplementary material for: Collective Synthesis of Illudalane Sesquiterpenes via Cascade Inverse Electron Demand (4 + 2) Cycloadditions of Thiophene S,S-Dioxides
Source: J Am Chem Soc. 2022 May 24;144(22):10017–24. doi: 10.1021/jacs.2c03304 (PMC9185749; doi:10.1021/jacs.2c03304)
Supplement: Supplementary file 2 — ja2c03304_si_002.zip [file ja2c03304_si_002.zip › Coordinates/TS3.xyz]

40

  O   0.37729136495095     -2.76615131359124     -1.44778681033142
  S   0.74367338483125     -1.39219020291885     -1.22491783794708
  C   -0.66310841163322     -0.55675347618409     -0.52362321459918
  C   -2.07980432762202     -0.90678817265927     -0.92834188658780
  C   -2.87736593367354     -0.68442551552073      0.37364532634931
  C   -1.88058965963371     -0.94241673962602      1.52351970216891
  C   -0.23865049273779      1.33731739465105     -1.00904260391946
  C   1.06981709987709      1.52467044318599     -0.47457487948247
  C   0.92457002312399      1.86202054204827      0.85485571401671
  C   -0.44704858796023      1.97126781147231      1.06721755825944
  O   -1.12309738993244      1.86834164107226     -0.07063622104126
  C   -0.54325654089625     -0.71571425459654      0.87222720354126
  C   0.76201681413412     -1.06362401236219      1.30120202836727
  C   1.64784337671292     -1.24942003243976      0.28396944624679
  C   3.07238137929154     -1.51800345576042      0.36180980850434
  O   3.57517483434360     -1.76359866433066     -0.85240485061238
  C   4.97183797163911     -2.01409387342461     -0.93807525698292
  O   3.72945258899416     -1.51218232560060      1.37367020980253
  O   1.34412374662259     -0.70162330469195     -2.33191029680810
  H   -2.09116818854055     -1.95789871534621     -1.22525391493478
  H   -2.46691337219835     -0.32516885023248     -1.76045399684741
  H   -3.75338438060941     -1.32617724690386      0.43275857163947
  H   -3.21920542517030      0.34603636792927      0.39613751165121
  H   -2.05781573297544     -0.31390700478969      2.39903690321545
  H   -1.94335896753066     -1.97973800456533      1.86097954051345
  H   1.04925368821849     -1.17376172457542      2.33967464913666
  H   5.53208494098509     -1.20891968952343     -0.46795798557412
  H   5.19646019041299     -2.06309452669250     -1.99858605943490
  H   5.21735041277831     -2.95786557009988     -0.45589816474970
  H   1.68569456441001      1.96410863835339      1.60988068180875
  S   -1.29578671142065      2.43571898024094      2.47817893143804
  C   -0.67912568641433      1.58438388544138     -2.41758412893890
  H   1.98425198405229      1.36494232786948     -1.01779246978237
  H   -0.22957740423398      0.86290699990705     -3.09172282212362
  H   -0.37828065049551      2.58737557646317     -2.71858255927779
  H   -1.76273373066655      1.52548612567619     -2.47844686956722
  C   -3.02918713990287      2.44615765111404      2.01884047860128
  H   -3.45458774504059      1.45034966056998      2.06000269223131
  H   -3.17324419944452      2.89822121320425      1.04387680558476
  H   -3.49598768664555      3.06421241723667      2.78210706646592
