# Supplementary material for: Collective Synthesis of Illudalane Sesquiterpenes via Cascade Inverse Electron Demand (4 + 2) Cycloadditions of Thiophene S,S-Dioxides
Source: J Am Chem Soc. 2022 May 24;144(22):10017–24. doi: 10.1021/jacs.2c03304 (PMC9185749; doi:10.1021/jacs.2c03304)
Supplement: Supplementary file 2 — ja2c03304_si_002.zip [file ja2c03304_si_002.zip › Coordinates/TS3_SCS_B3LYP.xyz]

40

  O   0.42550573475893     -2.79263431788415     -1.68521730440302
  S   0.77579826272699     -1.41484201880183     -1.38734630792158
  C   -0.68722994063103     -0.64232235065463     -0.61471743961583
  C   -2.09630268945554     -1.03986165603811     -1.02095255912598
  C   -2.89974342144559     -0.92065964082427      0.29841930799370
  C   -1.87444848017821     -1.13286992387299      1.44391019361617
  C   -0.37443954390332      1.30148110257847     -0.93124225243740
  C   0.95306715523270      1.55391546955597     -0.46006242633124
  C   0.86928957291762      1.95509610296942      0.85887162168826
  C   -0.48678434467197      2.05233466016911      1.15876051435554
  O   -1.23857738359171      1.81675349596600      0.07469115696337
  C   -0.54501754900988     -0.91455990026169      0.77273719930301
  C   0.76223518826524     -1.21348964275148      1.16975160547683
  C   1.68235769722971     -1.30547820946428      0.14302755144376
  C   3.10377349804849     -1.54014989945894      0.30294261050536
  O   3.71290944110711     -1.83960097951246     -0.86322554302208
  C   5.12576114688791     -2.08738471185694     -0.80216562458169
  O   3.69310373363512     -1.47831238580502      1.36737610535677
  O   1.35618766393853     -0.64860343136653     -2.47186095767327
  H   -2.06143339325389     -2.07563065974299     -1.36831445554047
  H   -2.52073093149776     -0.44854277776622     -1.82882264404681
  H   -3.71751402475191     -1.63935440974479      0.33674397658779
  H   -3.33985637969534      0.07316892821596      0.36779740626350
  H   -2.05191987597239     -0.45922171715944      2.28665291245485
  H   -1.92970188379002     -2.15032525780816      1.84064307893826
  H   1.05308714735851     -1.39002718171134      2.19763641688081
  H   5.65238591880332     -1.21063751468617     -0.42747129214588
  H   5.42694544579760     -2.30310066244793     -1.82282114787253
  H   5.33687476103587     -2.93794693633713     -0.15564012594528
  H   1.67618890949389      2.15793723291626      1.54277183334626
  S   -1.22009269515297      2.51521972755366      2.65350658666478
  C   -0.84727784297947      1.62935705688893     -2.31887335807567
  H   1.84269942343020      1.43405450139931     -1.05137011832615
  H   -0.25912871714697      1.07542888404211     -3.04572390731690
  H   -0.72207435525665      2.69691329552717     -2.50780422529217
  H   -1.89930253835246      1.38496401701428     -2.44808426587756
  C   -2.91922847685448      2.91878398648498      2.15098003537726
  H   -3.43755201989135      2.03927584166654      1.78155431570664
  H   -2.91813173709514      3.70787452550400      1.40323725934468
  H   -3.40168247608963      3.27299835750526      3.05970226728387
