# Supplementary material for: Collective Synthesis of Illudalane Sesquiterpenes via Cascade Inverse Electron Demand (4 + 2) Cycloadditions of Thiophene S,S-Dioxides
Source: J Am Chem Soc. 2022 May 24;144(22):10017–24. doi: 10.1021/jacs.2c03304 (PMC9185749; doi:10.1021/jacs.2c03304)
Supplement: Supplementary file 2 — ja2c03304_si_002.zip [file ja2c03304_si_002.zip › Coordinates/TS3_SCS_MP2.xyz]

40

  O   0.40253075285234     -2.84425167352221     -1.55916183138443
  S   0.72040726216416     -1.44637661616542     -1.35493054242986
  C   -0.71900858395951     -0.66077905227191     -0.62399315467089
  C   -2.12980779028791     -1.07502447579114     -1.01797958440024
  C   -2.92510577708787     -0.86206005745266      0.29004444250142
  C   -1.91705197860133     -1.15023941581406      1.42599103365808
  C   -0.37623370238075      1.23148519033388     -0.95186574738010
  C   0.96180497208863      1.42844586367667     -0.47175465876849
  C   0.85558188346282      1.71170261343643      0.88457719176233
  C   -0.50229008960422      1.75906650119954      1.18232676527965
  O   -1.24561189711033      1.71341741399492      0.04315245169223
  C   -0.58802561765299     -0.87879171867410      0.77536804376855
  C   0.74189505092005     -1.15680700512706      1.19249590135666
  C   1.63256184840010     -1.24822435955312      0.15783838199077
  C   3.08610030968286     -1.38832820471824      0.30267845705594
  O   3.66690260169740     -1.75263729492694     -0.85087421373085
  C   5.09871860869097     -1.90430679575522     -0.78893289441205
  O   3.68520271798248     -1.19703446381815      1.34249652118349
  O   1.29437067465353     -0.73199628316268     -2.47136588691070
  H   -2.10496448101482     -2.13428496728338     -1.28778797744582
  H   -2.54240077972478     -0.52697150176996     -1.86183217199645
  H   -3.80394323674821     -1.50318576954409      0.34116675959326
  H   -3.25721645241660      0.17294613216264      0.34659406408246
  H   -2.09858595286049     -0.54597362869905      2.31693334920801
  H   -1.95548380862121     -2.20227862915876      1.72233772648440
  H   1.04293508494268     -1.25611506807876      2.22813351562977
  H   5.56161086048385     -0.96833855345410     -0.48790111491673
  H   5.39938409690859     -2.17638998887300     -1.79394047050022
  H   5.36132540514675     -2.68760822339387     -0.08299016131651
  H   1.65207456540819      1.82698386615951      1.60263001601197
  S   -1.28215972644554      2.09949815821288      2.69706060297720
  C   -0.84519442905726      1.55120912402459     -2.34168810856692
  H   1.85503143340236      1.35763842071348     -1.06818350130076
  H   -0.29797516074047      0.94939577419794     -3.06236688651673
  H   -0.65936356079399      2.60546933065254     -2.54678856356380
  H   -1.91142186072639      1.36419292975772     -2.44161531619689
  C   -2.74664365992494      2.99796852422008      2.11833651716367
  H   -3.37776141736656      2.35644821541116      1.51189298979234
  H   -2.45258375071981      3.88396147101604      1.56258630367527
  H   -3.27960441504169      3.28817521783781      3.02130975154096
