# Supplementary material for: Collective Synthesis of Illudalane Sesquiterpenes via Cascade Inverse Electron Demand (4 + 2) Cycloadditions of Thiophene S,S-Dioxides
Source: J Am Chem Soc. 2022 May 24;144(22):10017–24. doi: 10.1021/jacs.2c03304 (PMC9185749; doi:10.1021/jacs.2c03304)
Supplement: Supplementary file 2 — ja2c03304_si_002.zip [file ja2c03304_si_002.zip › Coordinates/TS3_SCS_PBE_D3BJ.xyz]

40

  O   0.40287945311974     -2.83486675088436     -1.58879441646645
  S   0.73437345549163     -1.44978614889360     -1.34509458411484
  C   -0.70929018684513     -0.68833210281314     -0.60870368209566
  C   -2.11485248551905     -1.04909381839581     -1.00948896698656
  C   -2.90938893976385     -0.82896809508747      0.29024436200822
  C   -1.90652923295847     -1.04787253962253      1.44102421266177
  C   -0.34349928935848      1.31231607568420     -0.96418746578426
  C   0.98279134446793      1.47016380711497     -0.49410162069821
  C   0.90899433825081      1.80261202781791      0.84624264600759
  C   -0.43888548991432      1.92653050209346      1.14342283978635
  O   -1.18610619539665      1.79725330914496      0.04191846441746
  C   -0.57712129227244     -0.87317418702210      0.77770450075423
  C   0.73879123632689     -1.13937972093094      1.19060801920442
  C   1.63816535673421     -1.27793937994411      0.16332828071024
  C   3.06759083652259     -1.44662773422719      0.31437247395568
  O   3.66334829918090     -1.77433944843654     -0.83785680942303
  C   5.07393380863312     -1.95241153972615     -0.77832893436879
  O   3.66390825509834     -1.30706292127762      1.36143378428048
  O   1.30447055233192     -0.72331959495190     -2.45167033931082
  H   -2.11297442156183     -2.10324833066547     -1.30478917778013
  H   -2.50887006785876     -0.48275258932956     -1.85162175439481
  H   -3.77266700024387     -1.49046155841757      0.35773260912619
  H   -3.28206548583693      0.19499711904846      0.30993396890802
  H   -2.06851578627460     -0.36006680986822      2.27686357556356
  H   -1.98470401728179     -2.06124885027487      1.84692513259010
  H   1.04418131424029     -1.23358470169050      2.22595195649181
  H   5.56267088998604     -1.03557866422386     -0.44779692440984
  H   5.38236300001016     -2.20221809762381     -1.78982537653253
  H   5.32972102586930     -2.76053839632858     -0.09287199957434
  H   1.71923597538771      1.91704743443039      1.54823875894577
  S   -1.17418337819072      2.32842160913367      2.64510537562006
  C   -0.83043224511025      1.58269979454386     -2.34316821596987
  H   1.86778396951411      1.33273139705116     -1.09093239272429
  H   -0.25362867215249      0.99288743932711     -3.05223337053021
  H   -0.70240910041510      2.64100954509287     -2.58028641391864
  H   -1.88633038230002      1.33809490697369     -2.44469039511864
  C   -2.83217184397548      2.79553701201221      2.12947674144739
  H   -3.37561951746461      1.94267831566316      1.73087871247211
  H   -2.79221657592059      3.60093712330743      1.39892752081295
  H   -3.32274150455027      3.14695556219630      3.03610690443753 
