# Supplementary material for: Collective Synthesis of Illudalane Sesquiterpenes via Cascade Inverse Electron Demand (4 + 2) Cycloadditions of Thiophene S,S-Dioxides
Source: J Am Chem Soc. 2022 May 24;144(22):10017–24. doi: 10.1021/jacs.2c03304 (PMC9185749; doi:10.1021/jacs.2c03304)
Supplement: Supplementary file 2 — ja2c03304_si_002.zip [file ja2c03304_si_002.zip › Coordinates/TS4.xyz]

40

  C   3.13179861399830      2.70398238346454     -8.20645433255151
  S   1.83355113659111      1.51964762300746     -8.55416924531489
  C   2.49999127538501      0.08973155622769     -7.89618253798386
  C   3.90031859653093     -0.16689481589074     -7.69926325465700
  C   3.98771742258505     -1.45268888253441     -7.34530799175592
  C   2.58675747762461     -1.98846164029191     -7.24142530097450
  O   1.85505096906593     -1.07592126690951     -8.08677154029598
  C   2.00702394684279     -1.60493111126851     -5.77758403785533
  C   1.60328880438140     -0.15545723448898     -5.78791855794099
  C   0.10443984471771     -0.07331704233362     -5.80168888272577
  C   -0.23909859426195     -1.26799210203816     -4.88361016362021
  C   0.74133749043198     -2.36454375006009     -5.33807346489497
  C   2.51001070790390      0.70832890192985     -5.19913073859502
  C   3.68468113027588      0.11911675818918     -4.75517651477440
  C   4.93125882920215      0.78151392155366     -5.01688601358330
  O   6.01805719702185     -0.00094996283473     -5.00934001685560
  C   7.16756141378779      0.58968523839448     -5.61052826706933
  O   4.99016047949344      1.95259740943784     -5.34345095096353
  S   3.32111465083281     -1.57422887230142     -4.52475420716662
  O   4.40577922325842     -2.46957840094607     -4.81975529956207
  O   2.66283229686430     -1.75908675608622     -3.26132817083687
  C   2.38472133788082     -3.42072790050357     -7.66132708371506
  H   3.46763415570990      2.62221234841517     -7.17350279199868
  H   2.66611614885807      3.67306771500269     -8.36637594109127
  H   3.95930665939133      2.58133050788997     -8.89762142624739
  H   4.67993030386722      0.57162559902423     -7.77133782799034
  H   4.86832658146848     -2.01651269477243     -7.09243422200901
  H   -0.27546644802992      0.87775980293849     -5.43742747641091
  H   -0.29001182481244     -0.25443251179488     -6.80582984847596
  H   0.32061701473021     -2.89527374588666     -6.18895386271694
  H   0.95531543092991     -3.09351340848026     -4.55927465036072
  H   2.35285927277342      1.78040833259950     -5.18496206543707
  H   7.94709040432599     -0.16227272224661     -5.57347469865450
  H   7.46909612129758      1.48986815298796     -5.08147440300369
  H   6.95133761259728      0.85277866649469     -6.64668123564626
  H   1.33010106383677     -3.66795853177354     -7.73974559040911
  H   2.85439898378549     -3.59254133204056     -8.62716434183101
  H   2.84863358082905     -4.07227383804942     -6.92117289101050
  H   -1.27774009340731     -1.58606795233180     -4.95404959814117
  H   -0.03108921856547     -0.99987844169327     -3.84782055487227
